# Supplementary material for: CRISPRi screening reveals regulators of tau pathology shared between exosomal and vesicle-free tau
Source: Life Sci Alliance. 2022 Oct 31;6(1):e202201689. doi: 10.26508/lsa.202201689 (PMC9622425; doi:10.26508/lsa.202201689)
Supplement: Supplementary file 1 [file LSA-2022-01689_TableS1.xlsx]

## Sheet: Table S1
Table S1: List of top hits with FDR<25%. Hits were organized according to false discovery rate (FDR), a measure of the probability that a gene is a false positive. A threshold of 5% is generally accepted; however, this threshold is arbitrary as true positives can be found below this threshold and false positives can be <5%, highlighting the importance of functional confirmation. Bold underline hi…
# Ranking	%FDR	Gene
1	0	BANF1**
2	0	EIF1AD
3	0	NUSAP1
4	0	ATL2
5	0	ANKLE2**
6	0.36	FOS
7	0.36	VPS18
8	0.36	C1QA
9	0.78	CKAP2L
10	0.78	PIK3R4
11	0.78	BAAT
12	1.1	SPNS1
13	1.1	PRPS1L1
14	1.23	CHMP6*
15	1.57	KANSL1L
16	1.57	FXR2
17	1.57	ANAPC2
18	1.57	VPS13A*
19	1.57	VARS
20	1.57	TTF2
21	2.21	TBC1D16
22	2.21	LCOR
23	4.61	SIK3
24	8.59	VPS37A
25	9.47	HNF1A
26	9.47	ACAA2
27	11.66	TARBP1
28	11.66	IQCB1
29	13.46	NSRP1
30	13.46	CIR1
31	15.25	SNRNP40
32	15.25	EPHB6
33	15.25	C12orf74
34	15.25	UGT1A4
35	15.25	DHX15
36	15.25	ITSN1
37	15.25	RMDN3
38	15.25	CCNI
39	15.25	RABL3
40	15.25	GLCE
41	16.55	LRRC49
42	21.07	MUM1
43	22.58	IL33
44	22.58	VPS41
45	23.61	MET
46	24.59	ETFDH
