# Supplementary material for: CRISPRi screening reveals regulators of tau pathology shared between exosomal and vesicle-free tau
Source: Life Sci Alliance. 2022 Oct 31;6(1):e202201689. doi: 10.26508/lsa.202201689 (PMC9622425; doi:10.26508/lsa.202201689)
Supplement: Supplementary file 2 [file LSA-2022-01689_TableS2.xlsx]

## Sheet: Table S2
Table S2: Oligonucleotides encoding sgRNAs for individual knockdowns of hits. Annealed oligos were cloned into the BsmBI restriction sites of pLV hU6-sgRNA hUbC-dCas9-KRAB-T2a-Puro (Addgene #71236).
Gene targeted_sgRNA#	Sense oligo	Antisense oligo
NON-TARGET_ sgRNA1	CACCGAAAAAGCTTCCGCCTGATGG	AAACCCATCAGGCGGAAGCTTTTTC
NON-TARGET_ sgRNA2	CACCGAAAATCGATGGGCTGAATCT	AAACAGATTCAGCCCATCGATTTTC
NON-TARGET_ sgRNA3	CACCGAAAATTATCGGAAACGGTAG	AAACCTACCGTTTCCGATAATTTTC
ANKLE2_sgRNA1	CACCGCCCGGGCGGCGGCGATGCTG	AAACCAGCATCGCCGCCGCCCGGGC
ANKLE2_sgRNA2	CACCGGCTGGCGGCGGCCGAGTGGG	AAACCCCACTCGGCCGCCGCCAGCC
ANKLE2_sgRNA3	CACCGCCACAGCATCGCCGCCGCCC	AAACGGGCGGCGGCGATGCTGTGGC
BANF1_sgRNA1	CACCGGTTACGGGAACTGAAGTTGC	AAACGCAACTTCAGTTCCCGTAACC
BANF1_sgRNA2	CACCGAGGTATCCGCAGGAGCGGCC	AAACGGCCGCTCCTGCGGATACCTC
BANF1_sgRNA3	CACCGCCGCAGGAGCGGCCGGGTGG	AAACCCACCCGGCCGCTCCTGCGGC
EIF1AD_sgRNA1	CACCGTCAGCGTCCAGCCTAGACGG	AAACCCGTCTAGGCTGGACGCTGAC
EIF1AD_sgRNA2	CACCGGAGGGCCAGAGACTAAGTGT	AAACACACTTAGTCTCTGGCCCTCC
EIF1AD_sgRNA3	CACCGGCAGCGTTCCTGGGAGCCGA	AAACTCGGCTCCCAGGAACGCTGCC
NUSAP1_sgRNA1	CACCGTCCCGGCGATACTCGGAAGA	AAACTCTTCCGAGTATCGCCGGGAC
NUSAP1_sgRNA2	CACCGATCATCGCGATTCGAAATCC	AAACGGATTTCGAATCGCGATGATC
NUSAP1_sgRNA3	CACCGATCCATCTTCCGAGTATCGC	AAACGCGATACTCGGAAGATGGATC
CHMP6_sgRNA1	CACCGTGACGCGGCTCTGCTTCTTG	AAACCAAGAAGCAGAGCCGCGTCAC
CHMP6_sgRNA2	CACCGGCCGAACAGGTTACCCATGG	AAACCCATGGGTAACCTGTTCGGCC
CHMP6_sgRNA3	CACCGGAGCGGGAGGACCCGAGCTA	AAACTAGCTCGGGTCCTCCCGCTCC
PIK3R4_sgRNA1	CACCGCCAGCAAACGCCGAACTCCC	AAACGGGAGTTCGGCGTTTGCTGGC
PIK3R4_sgRNA2	CACCGCGAACTCCCGGGAAAGCAAC	AAACGTTGCTTTCCCGGGAGTTCGC
PIK3R4_sgRNA3	CACCGGCGGTCTGCACTTCTCTCCC	AAACGGGAGAGAAGTGCAGACCGCC
VPS18_sgRNA1	CACCGAATCACAGGCTCCCTTCAGC	AAACGCTGAAGGGAGCCTGTGATTC
VPS18_sgRNA2	CACCGAGGTTGGGATCACCTGGCAC	AAACGTGCCAGGTGATCCCAACCTC
VPS18_sgRNA3	CACCGGGGGCGAGGTTGGGATCACC	AAACGGTGATCCCAACCTCGCCCCC
VPS37A_sgRNA1	CACCGGCTGGCCGGTTTGGGCGTCT	AAACAGACGCCCAAACCGGCCAGCC
VPS37A_sgRNA2	CACCGTTTGGGCGTCTGGGCCGTGA	AAACTCACGGCCCAGACGCCCAAAC
VPS37A_ sgRNA3	CACCGCACGGCCCAGACGCCCAAAC	AAACGTTTGGGCGTCTGGGCCGTGC
KANSL1L_sgRNA1	CACCGGCGGGCGGACTGTTAAACCG	AAACCGGTTTAACAGTCCGCCCGCC
KANSL1L_sgRNA2	CACCGCCGCTGCCCGCAGCTCCGTG	AAACCACGGAGCTGCGGGCAGCGGC
KANSL1L_sgRNA3	CACCGCTGTTAAACCGCGGCGGCGG	AAACCCGCCGCCGCGGTTTAACAGC
SIK3_sgRNA1	CACCGGGCTCCCCCAGTCCCGGCCC	AAACGGGCCGGGACTGGGGGAGCCC
SIK3_sgRNA2	CACCGCGGAGCTGGCGGGGCTGCCG	AAACCGGCAGCCCCGCCAGCTCCGC
SIK3_sgRNA3	CACCGGCGGCGGCGAGCGGAGCTGG	AAACCCAGCTCCGCTCGCCGCCGCC
