# Supplementary material for: CRISPRi screening reveals regulators of tau pathology shared between exosomal and vesicle-free tau
Source: Life Sci Alliance. 2022 Oct 31;6(1):e202201689. doi: 10.26508/lsa.202201689 (PMC9622425; doi:10.26508/lsa.202201689)
Supplement: Supplementary file 3 [file LSA-2022-01689_TableS3.xlsx]

## Sheet: Table S3
Tables S3: Primer sequences and detailed reaction setups for next-generation sequencing.
Primers			Reaction 1			Cycling conditions (Reaction 1)
LG.Lib.ampl1.F	TTGTGGAAAGGACGAAACACCG		Reagent	Volume		Temperature	Time	Cycles
LG.Lib.ampl1.R	TCTACTATTCTTTCCCCTGCACTGT		OneTaq Buffer	10 ul		94oC	10 min	1
LG.gRNA.Ampl.NGS.R	GTGACTGGAGTTCAGACGTGTGCTCTTCCGATCTNNNNNNNNNNNNTCTACTATTCTTTCCCCTGCACTGT		dNTP	1ul		94oC	1 min
Illumina_indX_F	AATGATACGGCGACCACCGAGATCTACACNNNNNNNNACACTCTTTCCCTACACGACGCTCTTCCGATC*T		LG.Lib.ampl1.F (10uM)	5 ul		55oC	1 min	25
Illumina_indX_R	CAAGCAGAAGACGGCATACGAGATNNNNNNNNGTGACTGGAGTTCAGACGTGTGCTCTTCCGATC*T		LG.Lib.ampl1.R (10uM)	5 ul		68oC	1 min
			Genomic DNA (2ug)	-		68oC	2 min	1
WS Stager Mix			Betaine (5M)	10ul		4oC	hold	1
LG.LibAmpl.WSstag.3	ACACTCTTTCCCTACACGACGCTCTTCCGATCTSWSWSWSWSWSWTTGTGGAAAGGACGAAACACCG		OneTaq polymerase	0,25
LG.LibAmpl.WSstag.5	ACACTCTTTCCCTACACGACGCTCTTCCGATCTSWSWSWSWSWSWSWTTGTGGAAAGGACGAAACACCG		H2O	up to 50ul
LG.LibAmpl.WSstag.7	ACACTCTTTCCCTACACGACGCTCTTCCGATCTSWSWSWSWSWSWSWSWTTGTGGAAAGGACGAAACACCG
LG.LibAmpl.WSstag.9	ACACTCTTTCCCTACACGACGCTCTTCCGATCTSWSWSWSWSWSWSWSWSWTTGTGGAAAGGACGAAACACCG		Reaction 2			Cycling conditions (Reaction 2)
LG.LibAmpl.WSstag.2.1	ACACTCTTTCCCTACACGACGCTCTTCCGATCTWSWSWSWSWSWTTGTGGAAAGGACGAAACACCG		Reagent	Volume		Temperature	Time	Cycles
LG.LibAmpl.WSstag.4.1	ACACTCTTTCCCTACACGACGCTCTTCCGATCTWSWSWSWSWSWSWTTGTGGAAAGGACGAAACACCG		NEBNext® Ultra™ II	10ul		98oC	2 min	1
LG.LibAmpl.WSstag.6.1	ACACTCTTTCCCTACACGACGCTCTTCCGATCTWSWSWSWSWSWSWSWTTGTGGAAAGGACGAAACACCG		WS Stager Mix	1ul		98oC	30 sec
LG.LibAmpl.WSstag.8.1	ACACTCTTTCCCTACACGACGCTCTTCCGATCTWSWSWSWSWSWSWSWSWSTTGTGGAAAGGACGAAACACCG		LG.gRNA.Ampl.NGS.R	1ul		67oC	40 sec	8
			Reaction 1	1ul		72oC	40 sec
			H2O	7ul		72oC	1 min	1
						4oC	hold	1
			Reaction 3			Cycling conditions (Reaction 3)
			Reagent	Volume		Temperature	Time	Cycles
			NEBNext® Ultra™ II	10ul		98oC	2 min	1
			SB70X	1ul		98oC	30 sec	8
			SB50X	1ul		72oC	1 min
			Reaction 2	1ul		72oC	1 min	1
			H2O	7ul		4oC	hold	1
